# Supplementary material for: Halogen-bonded cocrystallization with phosphorus, arsenic and antimony acceptors
Source: Nat Commun. 2019 Jan 4;10:61. doi: 10.1038/s41467-018-07957-6 (PMC6320372; doi:10.1038/s41467-018-07957-6)
Supplement: Supplementary file 2 — Supplementary Data 1 [file 41467_2018_7957_MOESM2_ESM.cif]

data_OPT_STEP_62

_symmetry_space_group_name_H-M 'P21/n'
_cell_length_a     14.12624058
_cell_length_b      4.34469759
_cell_length_c     15.34872706
_cell_angle_alpha   90.000000
_cell_angle_beta  108.529340
_cell_angle_gamma   90.000000

loop_
_atom_site_label
_atom_site_fract_x
_atom_site_fract_y
_atom_site_fract_z
I1 -1.353161304074E-01 -4.706088409825E-01  2.903632238434E-01
I2  8.467899957909E-02 -2.914570045006E-01  1.048187787846E-01
I3  2.381866709793E-01 -1.244020935976E-01 -4.842676280898E-01
F4 -7.589550854341E-02  1.575369322554E-01  1.398091512201E-01
F5  4.950161649697E-02  3.132825191273E-01  4.574988563953E-01
F6  2.108086405701E-01 -3.668733280917E-01  3.141206507804E-01
C7 -3.884198311249E-03  1.102913665227E-01  2.207106543304E-01
C8  1.349565773187E-01 -2.145321377760E-02  3.887566052235E-01
C9  1.396584763147E-01 -1.555451987857E-01  3.086929187431E-01
C10 -1.266539757474E-02  2.530780776557E-01  2.979929311231E-01
C11  7.239491381106E-02 -9.070979391482E-02  2.234569013739E-01
C12  5.792704509294E-02  1.829587599153E-01  3.810698327770E-01


#===END
