# Supplementary material for: Halogen-bonded cocrystallization with phosphorus, arsenic and antimony acceptors
Source: Nat Commun. 2019 Jan 4;10:61. doi: 10.1038/s41467-018-07957-6 (PMC6320372; doi:10.1038/s41467-018-07957-6)
Supplement: Supplementary file 3 — Supplementary Data 2 [file 41467_2018_7957_MOESM3_ESM.cif]

data_OPT_STEP_101

_symmetry_space_group_name_H-M 'P 21/C'
_cell_length_a      8.43817156
_cell_length_b     14.66172932
_cell_length_c      9.94062622
_cell_angle_alpha   90.000000
_cell_angle_beta   92.122030
_cell_angle_gamma   90.000000

loop_
_atom_site_label
_atom_site_fract_x
_atom_site_fract_y
_atom_site_fract_z
P1 -3.901075712209E-01  3.357943159694E-02 -3.042310707428E-01
C2 -3.106352498684E-01 -6.247865279952E-02 -2.039362607799E-01
C3 -3.319428017486E-01 -1.498972561748E-01 -2.556834845130E-01
C4 -2.608222779570E-01 -2.240627171667E-01 -1.929048074475E-01
C5 -1.694753562836E-01 -2.120375079718E-01 -7.556993184760E-02
C6 -1.497662750132E-01 -1.256584866190E-01 -2.161958217869E-02
C7 -2.186220980155E-01 -5.126918481557E-02 -8.662228649649E-02
C8 -3.417167721953E-01  1.318110189295E-01 -1.959659703186E-01
C9 -1.981461442820E-01  1.747637683658E-01 -2.182831099008E-01
C10 -1.527663069005E-01  2.517889174833E-01 -1.470651718852E-01
C11 -2.510297470902E-01  2.873645175862E-01 -5.202995580175E-02
C12 -3.902348942387E-01  2.424806407126E-01 -2.363621710482E-02
C13 -4.371687022269E-01  1.660945843766E-01 -9.702799985220E-02
C14  3.961540402803E-01  1.591830245465E-02 -2.905880963734E-01
C15  2.952360777543E-01  5.855268003025E-02 -3.844471628756E-01
C16  1.340115791750E-01  4.240749799339E-02 -3.858017440139E-01
C17  7.221750410224E-02 -1.875097008245E-02 -2.957989912259E-01
C18  1.718320624613E-01 -6.229075146209E-02 -2.028276584146E-01
C19  3.324121142927E-01 -4.454228853399E-02 -1.999387517022E-01
H20 -4.106242105465E-01 -1.611687907904E-01 -3.429679730882E-01
H21 -2.783944609865E-01 -2.917388492246E-01 -2.347332774452E-01
H22 -1.128134961907E-01 -2.700726014812E-01 -2.625317524631E-02
H23 -7.942134237591E-02 -1.155282580939E-01  7.090641842435E-02
H24 -2.001912579454E-01  1.643548173632E-02 -4.590657614540E-02
H25 -1.198544661848E-01  1.476973248352E-01 -2.927606234977E-01
H26 -4.233116743075E-02  2.850998187961E-01 -1.708038539884E-01
H27 -2.216586554917E-01  3.511515363039E-01 -1.854990166678E-03
H28 -4.644401105891E-01  2.666284051031E-01  5.599478135459E-02
H29  4.514956223399E-01  1.327903556436E-01 -7.571846316573E-02
H30  3.424778103870E-01  1.041785859906E-01 -4.589246778356E-01
H31  5.639817558033E-02  7.438984174163E-02 -4.614122640034E-01
H32 -5.330089958087E-02 -3.384638612403E-02 -2.992245704104E-01
H33  1.244682510348E-01 -1.117957666968E-01 -1.337516798164E-01
H34  4.087919953776E-01 -8.009989866000E-02 -1.276297944319E-01


#===END
