# Supplementary material for: Halogen-bonded cocrystallization with phosphorus, arsenic and antimony acceptors
Source: Nat Commun. 2019 Jan 4;10:61. doi: 10.1038/s41467-018-07957-6 (PMC6320372; doi:10.1038/s41467-018-07957-6)
Supplement: Supplementary file 4 — Supplementary Data 3 [file 41467_2018_7957_MOESM4_ESM.cif]

data_OPT_STEP_29

_symmetry_space_group_name_H-M 'P -1'
_cell_length_a     14.74603380
_cell_length_b     10.34226186
_cell_length_c     17.01938948
_cell_angle_alpha   78.649536
_cell_angle_beta   93.330966
_cell_angle_gamma   91.803887

loop_
_atom_site_label
_atom_site_fract_x
_atom_site_fract_y
_atom_site_fract_z
AS1  2.007207417037E-01  7.184931903087E-02 -1.171899317664E-01
AS2  2.917046067974E-01  4.462318562196E-01  7.359185518339E-02
AS3  3.415255292201E-01 -1.419370250819E-01 -4.785448674225E-01
AS4  1.749225886103E-01  3.678466364505E-01 -4.916594885093E-01
C5  1.127512508644E-01 -6.825516731829E-02 -1.288892303735E-01
C6  2.449986361277E-02 -5.437537126708E-02 -1.077358068729E-01
C7 -4.020579151022E-02 -1.526766567710E-01 -1.123548402382E-01
C8 -1.723005630029E-02 -2.645305228173E-01 -1.391436671114E-01
C9  7.039232891173E-02 -2.785030845678E-01 -1.603900101976E-01
C10  1.352352651466E-01 -1.808756169823E-01 -1.551806320774E-01
C11  3.119926657572E-01 -6.338826842015E-03 -1.413222381543E-01
C12  3.344621641085E-01  1.060060528683E-02 -2.208726471631E-01
C13  4.152226614198E-01 -3.685226313492E-02 -2.400741490938E-01
C14  4.753035288606E-01 -9.835032301712E-02 -1.799909375773E-01
C15  4.544076144438E-01 -1.135540054441E-01 -1.004913421255E-01
C16  3.725678371915E-01 -6.923040763705E-02 -8.152275711011E-02
C17  2.158608438142E-01  3.077626337912E-02  1.125280121312E-04
C18  2.733624509112E-01  1.110098537894E-01  3.806712890089E-02
C19  2.845850708019E-01  8.797692323785E-02  1.209012844942E-01
C20  2.388502939374E-01 -1.610470384391E-02  1.668473927890E-01
C21  1.817863162596E-01 -9.701014614075E-02  1.295338833958E-01
C22  1.709432351584E-01 -7.415758758947E-02  4.674288328247E-02
C23  3.803771418160E-01 -4.191996911330E-01  9.408491947472E-02
C24  4.719051618015E-01 -4.444020382072E-01  9.157001067070E-02
C25 -4.627943534512E-01 -3.511782211703E-01  1.053379777142E-01
C26 -4.884827292166E-01 -2.329244209615E-01  1.228320919834E-01
C27  4.204301990688E-01 -2.070216297499E-01  1.251528428837E-01
C28  3.552641900578E-01 -2.994276130304E-01  1.102299133204E-01
C29  1.823428832327E-01 -4.759239323760E-01  1.013694364799E-01
C30  1.703373636900E-01 -4.816054541491E-01  1.822355540671E-01
C31  9.167250529893E-02 -4.372268259176E-01  2.073938904139E-01
C32  2.435476892462E-02 -3.846899916433E-01  1.511779709987E-01
C33  3.557482009214E-02 -3.789924026989E-01  7.040980247404E-02
C34  1.142627601830E-01 -4.240741809265E-01  4.548147504146E-02
C35  2.775089513117E-01  4.956599647019E-01 -4.295424533692E-02
C36  2.231161417132E-01  4.176341599893E-01 -8.516964384238E-02
C37  2.149957456318E-01  4.483274086272E-01 -1.681925045726E-01
C38  2.608515008002E-01 -4.427668666281E-01 -2.091669629431E-01
C39  3.171471252483E-01 -3.670929614961E-01 -1.676454966600E-01
C40  3.244331046477E-01 -3.969116300828E-01 -8.490855469230E-02
C41  4.383654426508E-01 -2.142057955120E-01 -4.006601724767E-01
C42 -4.798339577158E-01 -1.437702384260E-01 -4.030994639529E-01
C43 -4.086196375504E-01 -1.841173735565E-01 -3.482068453869E-01
C44 -4.192203821118E-01 -2.959865848463E-01 -2.896626046564E-01
C45  4.999127884203E-01 -3.678049983714E-01 -2.868684239934E-01
C46  4.293355434670E-01 -3.275302653020E-01 -3.424699940387E-01
C47  2.331437748660E-01 -1.953551606691E-01 -4.195180976413E-01
C48  1.913961214236E-01 -1.000368016723E-01 -3.878381554940E-01
C49  1.099739831801E-01 -1.283893660368E-01 -3.513008957269E-01
C50  6.938899392841E-02 -2.520946439144E-01 -3.460432529414E-01
C51  1.118282916950E-01 -3.484789303176E-01 -3.754168452164E-01
C52  1.927206870372E-01 -3.192851698090E-01 -4.133812941518E-01
C53  3.403437917516E-01 -2.689594842286E-01  4.502604152843E-01
C54  3.033972289882E-01 -2.232833756423E-01  3.730832518684E-01
C55  3.074595114133E-01 -2.978162543265E-01  3.145089118356E-01
C56  3.502837774164E-01 -4.178744185339E-01  3.322935911489E-01
C57  3.857394051150E-01 -4.658685535439E-01  4.091018884903E-01
C58  3.808662320755E-01 -3.913919992101E-01  4.680647052878E-01
C59  1.620442062916E-01  2.406453495991E-01  4.376062681192E-01
C60  1.914893815700E-01  2.817055872662E-01  3.604961543649E-01
C61  1.747205506466E-01  2.042314230094E-01  3.033496561033E-01
C62  1.295808623440E-01  8.401139183197E-02  3.237728759533E-01
C63  1.027771204262E-01  4.048404412431E-02  4.013175726499E-01
C64  1.175369277226E-01  1.196825579665E-01  4.575360100193E-01
C65  7.970318370801E-02  3.012339985007E-01 -4.178804462854E-01
C66 -7.985521359155E-03  3.374306667689E-01 -4.457100807459E-01
C67 -8.101238706376E-02  3.005797012791E-01 -3.985270523552E-01
C68 -6.667775315529E-02  2.268020768423E-01 -3.221208718474E-01
C69  2.015889348657E-02  1.896006854759E-01 -2.933408033688E-01
C70  9.312861745165E-02  2.267670601436E-01 -3.409948692325E-01
C71  2.823268171942E-01  3.082641480247E-01 -4.242287207500E-01
C72  2.967033584882E-01  3.536184016040E-01 -3.528755453209E-01
C73  3.766281764825E-01  3.288087478998E-01 -3.067312245631E-01
C74  4.445258799469E-01  2.605023882756E-01 -3.323618224846E-01
C75  4.310867531699E-01  2.160946651875E-01 -4.037341725788E-01
C76  3.503549152721E-01  2.388611819629E-01 -4.493729117652E-01
H77  5.639631738790E-03  3.300703421965E-02 -8.628409284733E-02
H78 -1.083368914486E-01 -1.425876481961E-01 -9.419381160331E-02
H79 -6.725004339215E-02 -3.420737986196E-01 -1.424589229170E-01
H80  8.888473647773E-02 -3.671519393512E-01 -1.800654447628E-01
H81  2.038969784171E-01 -1.930767349753E-01 -1.712551755685E-01
H82  2.895661396096E-01  6.239850335456E-02 -2.688839629918E-01
H83  4.320047883040E-01 -2.559394507170E-02 -3.021315495334E-01
H84 -4.625893493364E-01 -1.362371884482E-01 -1.966144569807E-01
H85 -4.993513667730E-01 -1.613533428428E-01 -5.217034164309E-02
H86  3.564104914186E-01 -8.375912034957E-02 -1.914624318067E-02
H87  3.102345342151E-01  1.926543499169E-01  2.630955655256E-03
H88  3.279391878323E-01  1.536588737098E-01  1.493503411076E-01
H89  2.479438897218E-01 -3.307315808265E-02  2.316791204888E-01
H90  1.456635009965E-01 -1.807009678965E-01  1.634760239589E-01
H91  1.278809737963E-01 -1.410621355087E-01  1.889096785429E-02
H92  4.937399034612E-01  4.622681185532E-01  7.947021206006E-02
H93 -3.915545880703E-01 -3.726973227532E-01  1.041672595555E-01
H94 -4.375223115438E-01 -1.611190206081E-01  1.351583739733E-01
H95  4.000216684804E-01 -1.132994018555E-01  1.372241715922E-01
H96  2.840296985146E-01 -2.769411072928E-01  1.094150604910E-01
H97  2.231725788570E-01  4.786212738093E-01  2.265775564189E-01
H98  8.375800262515E-02 -4.416959491698E-01  2.708001629536E-01
H99 -3.632525460617E-02 -3.466001089903E-01  1.706455049065E-01
H100 -1.600746465754E-02 -3.375445068908E-01  2.523115245534E-02
H101  1.225340216437E-01 -4.167640190908E-01 -1.811158728218E-02
H102  1.869635319174E-01  3.318208211708E-01 -5.331844097504E-02
H103  1.730698784244E-01  3.867746688436E-01 -2.011772349544E-01
H104  2.498920157413E-01 -4.130508061626E-01 -2.734233494692E-01
H105  3.537748632547E-01 -2.822876785797E-01 -1.996134401094E-01
H106  3.661967066503E-01 -3.345909397289E-01 -5.271750787985E-02
H107 -4.705270918720E-01 -5.517233636275E-02 -4.481123490598E-01
H108 -3.446990312739E-01 -1.289393918381E-01 -3.513361861866E-01
H109 -3.642369774092E-01 -3.267586984291E-01 -2.452386530386E-01
H110  4.920164904138E-01 -4.550263885794E-01 -2.404626348462E-01
H111  3.669645416051E-01 -3.859180374308E-01 -3.402104210172E-01
H112  2.216778803512E-01 -1.359442192761E-03 -3.940088348029E-01
H113  7.730347352101E-02 -5.247891368699E-02 -3.278565573140E-01
H114  5.010074065280E-03 -2.728623929175E-01 -3.179691302437E-01
H115  8.193607064714E-02 -4.471573251055E-01 -3.697753113286E-01
H116  2.251190223125E-01 -3.934514080652E-01 -4.385707482663E-01
H117  2.697532139258E-01 -1.285790039144E-01  3.599521285905E-01
H118  2.804969997354E-01 -2.606428808627E-01  2.539218067922E-01
H119  3.585484305308E-01 -4.716343098365E-01  2.847150655569E-01
H120  4.182070409980E-01  4.389002971899E-01  4.230130534326E-01
H121  4.098625548288E-01 -4.293574236421E-01 -4.719948131381E-01
H122  2.279323580829E-01  3.755789858817E-01  3.459929593988E-01
H123  1.956824890073E-01  2.376525939080E-01  2.423575851185E-01
H124  1.128394098247E-01  2.649546675065E-02  2.779282970397E-01
H125  6.930975451107E-02 -5.510415525313E-02  4.176494294989E-01
H126  9.379343756236E-02  8.689688685601E-02 -4.825857143568E-01
H127 -1.995493196883E-02  3.938587060355E-01  4.941164466710E-01
H128 -1.492715121829E-01  3.272905670444E-01 -4.215734462529E-01
H129 -1.243282958616E-01  1.975359741470E-01 -2.855270811222E-01
H130  3.085126140878E-02  1.289562037832E-01 -2.340827274605E-01
H131  1.611060158572E-01  1.973185701788E-01 -3.181474226774E-01
H132  2.442058129353E-01  4.083993042156E-01 -3.323785789763E-01
H133  3.846436344348E-01  3.615740168468E-01 -2.499736428100E-01
H134 -4.926198144231E-01  2.409889062307E-01 -2.962487392906E-01
H135  4.842895393946E-01  1.628824501718E-01 -4.242797485754E-01
H136  3.409791766388E-01  2.041446862169E-01  4.944630499118E-01


#===END
