# Supplementary material for: Halogen-bonded cocrystallization with phosphorus, arsenic and antimony acceptors
Source: Nat Commun. 2019 Jan 4;10:61. doi: 10.1038/s41467-018-07957-6 (PMC6320372; doi:10.1038/s41467-018-07957-6)
Supplement: Supplementary file 5 — Supplementary Data 4 [file 41467_2018_7957_MOESM5_ESM.cif]

data_OPT_STEP_39

_symmetry_space_group_name_H-M 'P -1'
_cell_length_a     10.28726551
_cell_length_b     11.14345177
_cell_length_c     12.96359473
_cell_angle_alpha  104.201571
_cell_angle_beta  104.043735
_cell_angle_gamma  107.624828

loop_
_atom_site_label
_atom_site_fract_x
_atom_site_fract_y
_atom_site_fract_z
SB1  3.308752119240E-01 -1.427362389905E-01  4.321144273638E-01
SB2  1.276263144508E-01  3.946253717106E-01  1.568782259114E-01
C3  1.128047909699E-01 -2.925052575303E-01  3.512924811949E-01
C4  2.923831455079E-02 -2.945167861291E-01  2.486568709875E-01
C5 -1.076919791643E-01 -3.936618732369E-01  1.888679170736E-01
C6 -1.617574405181E-01 -4.938091866218E-01  2.301250703898E-01
C7 -8.173932956439E-02 -4.916013315292E-01  3.335747760826E-01
C8  5.407323420816E-02 -3.904262571659E-01  3.944590431129E-01
C9  4.449967857210E-01 -2.703740563744E-01  3.918835166122E-01
C10 -4.390480910892E-01 -2.291021103616E-01  3.545427310037E-01
C11 -3.652419198880E-01 -3.115883453376E-01  3.293253244776E-01
C12 -4.046958992083E-01 -4.343749513077E-01  3.444521394499E-01
C13  4.797470279287E-01 -4.766648321411E-01  3.812418429213E-01
C14  4.059601867497E-01 -3.947340187112E-01  4.053586982759E-01
C15  3.519260924061E-01 -1.633197767155E-01 -4.045505752030E-01
C16  2.543630613880E-01 -1.416169478346E-01 -3.517901406421E-01
C17  2.644224010954E-01 -1.559636241169E-01 -2.475216197978E-01
C18  3.720049309398E-01 -1.928159777990E-01 -1.942771655881E-01
C19  4.683299688321E-01 -2.167772992735E-01 -2.467391104238E-01
C20  4.596046502601E-01 -2.001240157300E-01 -3.502464305944E-01
C21 -8.863097877229E-02  2.708004473439E-01  4.078760543809E-02
C22 -1.540207946658E-01  1.364072166320E-01  2.651837235250E-02
C23 -2.904395829860E-01  5.755722695031E-02 -5.260930001850E-02
C24 -3.613529370722E-01  1.108792846046E-01 -1.227327290240E-01
C25 -2.975972741518E-01  2.449828064446E-01 -1.093077652166E-01
C26 -1.632804973339E-01  3.244506493210E-01 -2.670551526954E-02
C27  2.252381395681E-01  3.043599308681E-01  4.579076325295E-02
C28  1.440656469430E-01  1.873799102052E-01 -4.741370301131E-02
C29  2.056289827676E-01  1.379733321455E-01 -1.229152829947E-01
C30  3.512644594077E-01  2.026420274539E-01 -1.044530705350E-01
C31  4.338321258706E-01  3.193171097840E-01 -1.251683292245E-02
C32  3.708272824371E-01  3.708423400693E-01  6.128272393390E-02
C33  1.346919321089E-01  2.659877642719E-01  2.564115911976E-01
C34  1.095204354767E-01  2.963639141614E-01  3.584505886772E-01
C35  1.162628395588E-01  2.172107168606E-01  4.250536330666E-01
C36  1.489727637722E-01  1.056990955341E-01  3.906056519728E-01
C37  1.752267339299E-01  7.453331365854E-02  2.895835990070E-01
C38  1.677741350200E-01  1.539708041921E-01  2.231174929687E-01
H39  7.043813693673E-02 -2.193635154961E-01  2.124599720147E-01
H40 -1.722757623566E-01 -3.929824763638E-01  1.097401032208E-01
H41 -2.669956316483E-01  4.258678089294E-01  1.823054938601E-01
H42 -1.259425038257E-01  4.279131222021E-01  3.638926321852E-01
H43  1.158594513965E-01 -3.884069110636E-01  4.761221072018E-01
H44 -4.059019857587E-01 -1.317051858716E-01  3.440052066962E-01
H45 -2.767934776649E-01 -2.809401604725E-01  2.974132947838E-01
H46 -3.462087416939E-01 -4.984003763936E-01  3.268395873034E-01
H47  4.466450607960E-01  4.264215368120E-01  3.918332225197E-01
H48  3.168671231665E-01 -4.291094493561E-01  4.356636373643E-01
H49  1.658877277138E-01 -1.164987482360E-01 -3.927889995817E-01
H50  1.855335066410E-01 -1.418861031222E-01 -2.090707734839E-01
H51  3.812935943478E-01 -2.011244417176E-01 -1.112091688749E-01
H52 -4.485832216087E-01 -2.478529316480E-01 -2.061560873836E-01
H53 -4.607257045761E-01 -2.145199663784E-01 -3.880991480508E-01
H54 -9.756886265030E-02  9.118980247628E-02  7.711453730579E-02
H55 -3.407487814558E-01 -4.547100843176E-02 -5.809046859692E-02
H56 -4.659739575134E-01  4.691937025450E-02 -1.874198515545E-01
H57 -3.530586524961E-01  2.875884453787E-01 -1.636052134406E-01
H58 -1.165794138368E-01  4.299576488945E-01 -1.593491379346E-02
H59  2.977477710243E-02  1.342979409069E-01 -6.360993271010E-02
H60  1.373965715031E-01  4.925282275348E-02 -1.970530864264E-01
H61  4.000968588354E-01  1.627214425488E-01 -1.623741587229E-01
H62 -4.526429487678E-01  3.718642228624E-01 -1.960353528660E-04
H63  4.371485439569E-01  4.635149663731E-01  1.322416392053E-01
H64  8.313564284919E-02  3.829488708030E-01  3.868490642897E-01
H65  9.558797326092E-02  2.444674347780E-01 -4.959766506342E-01
H66  1.550580166926E-01  4.360075991155E-02  4.428712493274E-01
H67  2.065539971077E-01 -9.294282995203E-03  2.622560287008E-01
H68  1.883461787435E-01  1.271475132543E-01  1.441708897219E-01


#===END
