# Supplementary material for: Halogen-bonded cocrystallization with phosphorus, arsenic and antimony acceptors
Source: Nat Commun. 2019 Jan 4;10:61. doi: 10.1038/s41467-018-07957-6 (PMC6320372; doi:10.1038/s41467-018-07957-6)
Supplement: Supplementary file 6 — Supplementary Data 5 [file 41467_2018_7957_MOESM6_ESM.cif]

data_OPT_STEP_72

_symmetry_space_group_name_H-M 'C 2/C'
_cell_length_a     25.97010287
_cell_length_b      5.50205590
_cell_length_c     19.46724251
_cell_angle_alpha   90.000000
_cell_angle_beta  112.537513
_cell_angle_gamma   90.000000

loop_
_atom_site_label
_atom_site_fract_x
_atom_site_fract_y
_atom_site_fract_z
BI1  1.158679935867E-01  2.314532214007E-01  2.406859414082E-02
C2  2.040641894776E-01  2.787998255780E-01  1.081857627075E-01
C3  2.423692381742E-01  9.205216915604E-02  1.193618391035E-01
C4  2.945012687029E-01  1.050561776407E-01  1.760703812789E-01
C5  3.089320845634E-01  3.058999387058E-01  2.223025014618E-01
C6  2.718110218495E-01  4.960895621846E-01  2.108883771056E-01
C7  2.195937890090E-01  4.817691892666E-01  1.540753228727E-01
C8  8.175750918445E-02  4.561025971406E-01  9.616094533858E-02
C9  5.434135732415E-02 -3.246862556925E-01  7.175927145491E-02
C10  3.597176287085E-02 -1.853681176164E-01  1.171281785364E-01
C11  4.327065865263E-02 -2.694275988641E-01  1.872426068262E-01
C12  6.864603395110E-02 -4.911045290835E-01  2.115280099032E-01
C13  8.847812114610E-02  3.748391999295E-01  1.666280036775E-01
C14  1.193282941498E-01 -4.408882670426E-01 -4.499517485551E-02
C15  1.682158899487E-01 -3.259795852377E-01 -4.014712639817E-02
C16  1.669961174787E-01 -1.270615254202E-01 -8.462836937083E-02
C17  1.165073570731E-01 -4.243434213104E-02 -1.354689473073E-01
C18  6.770713547695E-02 -1.572860251831E-01 -1.412062485673E-01
C19  6.919506636264E-02 -3.550693470963E-01 -9.660959376657E-02
H20  2.313921080083E-01 -6.887122591014E-02  8.441425762447E-02
H21 -1.763819096260E-01  4.559656090996E-01  1.845906591251E-01
H22 -1.505877745316E-01 -1.892668161171E-01  2.677422636245E-01
H23  2.829491110125E-01 -3.455330723580E-01  2.466912264449E-01
H24  1.904336852287E-01 -3.699171659875E-01  1.468973798970E-01
H25  4.733293225984E-02 -2.603462343710E-01  1.626691818501E-02
H26  1.620372166509E-02 -1.073143364954E-02  9.818152296032E-02
H27  2.950254828953E-02 -1.627438615398E-01  2.237544127944E-01
H28  7.329397042883E-02  4.406541300604E-01  2.657777900673E-01
H29  1.092620321701E-01  2.031453308504E-01  1.879429980601E-01
H30  2.080284618858E-01 -3.935051250369E-01 -1.284114695678E-03
H31  2.049890596964E-01 -3.676861303202E-02 -8.160262459648E-02
H32  1.158839058084E-01  1.134340295729E-01 -1.697315600736E-01
H33  2.773421099250E-02 -1.000250462586E-01 -1.818889093403E-01
H34  3.014571877714E-02 -4.417182398832E-01 -1.029813395707E-01


#===END
