# Supplementary material for: Halogen-bonded cocrystallization with phosphorus, arsenic and antimony acceptors
Source: Nat Commun. 2019 Jan 4;10:61. doi: 10.1038/s41467-018-07957-6 (PMC6320372; doi:10.1038/s41467-018-07957-6)
Supplement: Supplementary file 7 — Supplementary Data 6 [file 41467_2018_7957_MOESM7_ESM.cif]

data_OPT_STEP_3

_symmetry_space_group_name_H-M 'P -1'
_cell_length_a      8.93518520
_cell_length_b     10.47040955
_cell_length_c     12.83463645
_cell_angle_alpha   90.681424
_cell_angle_beta   75.903154
_cell_angle_gamma   75.733074

loop_
_atom_site_label
_atom_site_fract_x
_atom_site_fract_y
_atom_site_fract_z
I1  2.365237358508E-01  -1.476433691325E-01  -5.882395162447E-02
I2  1.250397705745E-01  4.537032263498E-01  2.642518339031E-01
I3  -2.195721752406E-01  -4.599064544091E-01  1.169511651018E-01
P4  -8.902790214030E-02  2.064830994540E-02  2.634369968478E-01
F5  7.166412904637E-02  -3.145527800352E-01  1.080224826100E-01
F6  -4.118007014060E-01  -2.608657805647E-01  -1.905147850677E-02
F7  4.914852419778E-01  4.288727899289E-01  2.323172272027E-01
C8  2.278426183882E-01  -3.493751368514E-01  1.068131589223E-01
C9  4.385858215621E-01  -4.791756642958E-01  1.679355186047E-01
C10  4.863933503018E-01  -3.218446780495E-01  4.296159536471E-02
C11  2.791420159696E-01  -4.487267914366E-01  1.692058012253E-01
C12  -4.546731926578E-01  -4.177128104252E-01  1.061199532293E-01
C13  3.277899376967E-01  -2.850959837605E-01  4.151515198686E-02
C14  -1.922255793695E-01  -7.370742409946E-02  3.630921719904E-01
C15  -3.551412266152E-01  -9.926284303725E-02  -4.633243210640E-01
C16  -1.258929494668E-01  1.773782700816E-01  3.429916913332E-01
C17  -2.729683532419E-01  -2.460613383164E-02  4.679905146272E-01
C18  -2.690677726855E-01  2.703407397148E-01  3.496276932825E-01
C19  -2.089794886216E-01  4.115764475807E-01  4.731609135312E-01
C20  3.385786193629E-01  -1.962633281933E-01  3.101513856963E-01
C21  -6.378821750169E-02  3.208544516000E-01  4.649286108564E-01
C22  -2.289491446707E-02  2.042758085554E-01  4.005295418785E-01
C23  1.227687356629E-01  -5.036539088983E-02  2.557768649156E-01
C24  -3.567480648408E-01  -2.241117373720E-01  -4.983147552498E-01
C25  -1.943922407834E-01  -1.993032429542E-01  3.289118499627E-01
C26  -3.110156456498E-01  3.864099680400E-01  4.146135995749E-01
C27  4.459836853851E-01  -1.367198103149E-01  2.457534271779E-01
C28  2.315952476853E-01  8.231600548024E-03  1.907566331976E-01
C29  1.777721863323E-01  -1.534490316321E-01  3.149028223117E-01
C30  -2.761550193148E-01  -2.741370269924E-01  3.975465352104E-01
C31  3.925305053718E-01  -3.509826013822E-02  1.852554857509E-01
H32  -4.170928780710E-01  -5.831942784967E-02  -3.818612243171E-01
H33  -2.726063510876E-01  7.267598057873E-02  4.972498013314E-01
H34  -3.491070278543E-01  2.515352956094E-01  3.034162005570E-01
H35  -2.409054591476E-01  -4.976787986879E-01  -4.756165318407E-01
H36  3.787394155550E-01  -2.740323564569E-01  3.600727177748E-01
H37  1.860360655171E-02  3.389236781663E-01  -4.903300857175E-01
H38  8.984602065084E-02  1.336922271054E-01  3.968450766386E-01
H39  -4.236205185339E-01  -2.815532276341E-01  -4.450363323493E-01
H40  -1.335083399906E-01  -2.388929068519E-01  2.470665331597E-01
H41  -4.233596403620E-01  4.582402918732E-01  4.184518024491E-01
H42  -4.287606923627E-01  -1.682786742498E-01  2.447286479400E-01
H43  1.899161591809E-01  8.966815919593E-02  1.445467468221E-01
H44  9.407087684803E-02  -1.986599398265E-01  3.670864995138E-01
H45  -2.762800639326E-01  -3.717823840731E-01  3.688121803550E-01
H46  4.766353780268E-01  1.178044602018E-02  1.348171401984E-01


#===END
