# Supplementary material for: Halogen-bonded cocrystallization with phosphorus, arsenic and antimony acceptors
Source: Nat Commun. 2019 Jan 4;10:61. doi: 10.1038/s41467-018-07957-6 (PMC6320372; doi:10.1038/s41467-018-07957-6)
Supplement: Supplementary file 8 — Supplementary Data 7 [file 41467_2018_7957_MOESM8_ESM.cif]

data_OPT_STEP_231

_symmetry_space_group_name_H-M 'P -1'
_cell_length_a      8.98250083
_cell_length_b     10.57119004
_cell_length_c     12.98335312
_cell_angle_alpha   91.107378
_cell_angle_beta   74.895723
_cell_angle_gamma   75.840966

loop_
_atom_site_label
_atom_site_fract_x
_atom_site_fract_y
_atom_site_fract_z
I1 -2.538259760834E-01 -1.552789206018E-01  4.496818482814E-01
I2  2.760054213876E-01 -4.669653172980E-01 -3.745994746469E-01
I3 -3.808388356459E-01  4.497313742359E-01 -2.339682556913E-01
AS4  4.142730671928E-01  1.909633144186E-02 -2.435733333196E-01
F5 -4.259979272019E-01 -3.230849273358E-01 -3.901176843632E-01
F6  9.262127013124E-02 -2.713587931201E-01  4.887192015773E-01
F7 -1.743893216576E-02  4.258362630017E-01 -2.619124390995E-01
C8 -1.685705499710E-01 -2.943105496226E-01 -4.532027303095E-01
C9 -1.142257271742E-02 -3.307428371948E-01 -4.505678231059E-01
C10  4.344233768906E-02 -4.248390580772E-01 -3.873272673281E-01
C11 -2.713131351918E-01 -3.574127253398E-01 -3.898458505840E-01
C12 -2.237861391989E-01 -4.547022470049E-01 -3.273165926859E-01
C13 -6.591503332862E-02 -4.845069419638E-01 -3.268015514398E-01
C14  3.738399232981E-01  1.820741107577E-01 -1.558105003126E-01
C15  3.075735212962E-01 -7.815915448540E-02 -1.350243323394E-01
C16  4.734087254525E-01  2.041996456800E-01 -9.571573905201E-02
C17 -3.636834330515E-01 -5.371529780524E-02 -2.456635725966E-01
C18  4.330381659439E-01  3.193927490148E-01 -3.043072687530E-02
C19  2.266394579272E-01 -2.603164436662E-02 -3.101549331429E-02
C20  2.350989171060E-01  2.774792656110E-01 -1.510797172507E-01
C21  2.914981518687E-01  4.127011384213E-01 -2.358192254138E-02
C22 -3.163057921008E-01 -1.555604254315E-01 -1.859811320612E-01
C23 -1.576909052271E-01 -2.005223139659E-01 -1.877800120252E-01
C24  1.928864788958E-01  3.916242334228E-01 -8.447416435604E-02
C25  3.049841858777E-01 -2.032857579862E-01 -1.668222315567E-01
C26  1.435580907056E-01 -9.740495622464E-02  3.896036613511E-02
C27  1.412565246861E-01 -2.215657483070E-01  5.935471377117E-03
C28 -4.493659179031E-02 -1.447614703133E-01 -2.503891813417E-01
C29  2.223440649280E-01 -2.749201602478E-01 -9.697558819896E-02
C30 -9.106830745125E-02 -4.424698671084E-02 -3.111776055393E-01
C31 -2.501518231940E-01  1.854018472409E-03 -3.080178036283E-01
H32 -4.170511437168E-01  1.312007126489E-01 -9.850681513530E-02
H33 -4.864824242372E-01  3.350666156490E-01  1.525310765445E-02
H34  2.281715877241E-01  7.092843795002E-02 -3.821672503211E-03
H35  1.587822945183E-01  2.627491069011E-01 -2.001639802588E-01
H36  2.600365664615E-01 -4.974752521538E-01  2.811483917473E-02
H37 -4.046785244306E-01 -1.977300190803E-01 -1.355587902616E-01
H38 -1.233882936870E-01 -2.771298336173E-01 -1.373719194739E-01
H39  8.340351654068E-02  4.652685090099E-01 -8.142239239121E-02
H40  3.666072613144E-01 -2.451967794222E-01 -2.480213312933E-01
H41  8.141388067766E-02 -5.472446627751E-02  1.198650374682E-01
H42  7.271412934647E-02 -2.763959078141E-01  6.029312984039E-02
H43  7.860670703946E-02 -1.781380017168E-01 -2.495901917782E-01
H44  2.217695988142E-01 -3.723158214882E-01 -1.237833931914E-01
H45 -3.069077024625E-03  3.093656224810E-05 -3.600133200791E-01
H46 -2.857354010699E-01  8.258327764234E-02 -3.544437102963E-01


#===END
