# Supplementary material for: Halogen-bonded cocrystallization with phosphorus, arsenic and antimony acceptors
Source: Nat Commun. 2019 Jan 4;10:61. doi: 10.1038/s41467-018-07957-6 (PMC6320372; doi:10.1038/s41467-018-07957-6)
Supplement: Supplementary file 9 — Supplementary Data 8 [file 41467_2018_7957_MOESM9_ESM.cif]

data_OPT_STEP_94

_symmetry_space_group_name_H-M 'P -1'
_cell_length_a      9.02264507
_cell_length_b     10.77726176
_cell_length_c     12.98519144
_cell_angle_alpha   91.661665
_cell_angle_beta   74.814897
_cell_angle_gamma   76.670367

loop_
_atom_site_label
_atom_site_fract_x
_atom_site_fract_y
_atom_site_fract_z
I1 -2.449136520679E-01  3.330774622865E-01  4.522948329618E-01
I2  2.760521815049E-01  3.115519023014E-02 -3.707636761655E-01
I3 -3.785820714838E-01 -5.344283474498E-02 -2.333906111115E-01
SB4  4.196881731246E-01 -4.849613972938E-01 -2.562912181089E-01
F5 -4.198775967865E-01  1.690485475603E-01 -3.883804214892E-01
F6  9.734612441266E-02  2.207363036890E-01  4.919652356167E-01
F7 -1.831403545408E-02 -7.357112593656E-02 -2.586022920019E-01
C8  3.741197108473E-01 -3.119628325354E-01 -1.556016467741E-01
C9  3.061211925126E-01  4.129653784366E-01 -1.334347558807E-01
C10  4.726296092478E-01 -2.887114770468E-01 -9.510149019530E-02
C11 -3.426687069814E-01  4.390775668469E-01 -2.496041644567E-01
C12  4.306592283685E-01 -1.768592482590E-01 -2.767878819275E-02
C13 -3.036994663178E-01  3.415197121869E-01 -1.867377320318E-01
C14  2.349335429490E-01 -2.207552731144E-01 -1.488649702067E-01
C15  1.913835537909E-01 -1.096694590008E-01 -8.049875807282E-02
C16  2.213192267549E-01  4.683775419971E-01 -3.092613022100E-02
C17  2.888845972994E-01 -8.790498688352E-02 -1.923581478188E-02
C18 -1.485473413370E-01  2.957167808315E-01 -1.843833089987E-01
C19  3.097626128508E-01  2.867869342641E-01 -1.611809532202E-01
C20 -3.072976808668E-02  3.463295903363E-01 -2.459983415567E-01
C21 -2.237287061346E-01  4.895006403469E-01 -3.106868585675E-01
C22  1.438288872318E-01  2.737196049495E-01  1.298654325628E-02
C23  1.405657720895E-01  3.990070680135E-01  4.184664487215E-02
C24  2.281566422292E-01  2.176476985967E-01 -8.887763798848E-02
C25 -6.806540833972E-02  4.426379664428E-01 -3.097526727534E-01
C26 -1.629045913351E-01  1.976944971603E-01 -4.505670548469E-01
C27  4.527388994517E-02  7.185671877646E-02 -3.837157092910E-01
C28 -2.665286214896E-01  1.360475267582E-01 -3.875918053466E-01
C29 -7.340568803741E-03  1.629765940914E-01 -4.473124526384E-01
C30 -6.478535841446E-02  1.352963981270E-02 -3.235579058723E-01
C31 -2.212116557515E-01  4.173046638072E-02 -3.247971919541E-01
H32 -4.166931983763E-01 -3.576303229831E-01 -9.957948878769E-02
H33 -4.898219230485E-01 -1.600743353647E-01  1.817138858769E-02
H34 -3.954603434867E-01  3.024367071141E-01 -1.372528285234E-01
H35  1.590039970431E-01 -2.357749911445E-01 -1.980731734338E-01
H36  8.241122010031E-02 -3.889897288675E-02 -7.682706764565E-02
H37  2.172071877883E-01 -4.335060927504E-01 -6.574850322147E-03
H38  2.564707620590E-01 -7.756631773152E-04  3.416157750248E-02
H39 -1.207451779795E-01  2.223288653599E-01 -1.318944999020E-01
H40  3.745333576199E-01  2.414322801214E-01 -2.409435660056E-01
H41  9.003411130275E-02  3.119680186575E-01 -2.423311966797E-01
H42 -2.518091654713E-01 -4.336495912894E-01 -3.600784840024E-01
H43  7.802252273763E-02  2.202781662022E-01  6.937960137255E-02
H44  7.619255824145E-02  4.441756594353E-01  1.216529653152E-01
H45  2.318490615535E-01  1.197050934809E-01 -1.129089990863E-01
H46  2.383056879792E-02  4.830218551448E-01 -3.578399136070E-01
