# Supplementary material for: Halogen-bonded cocrystallization with phosphorus, arsenic and antimony acceptors
Source: Nat Commun. 2019 Jan 4;10:61. doi: 10.1038/s41467-018-07957-6 (PMC6320372; doi:10.1038/s41467-018-07957-6)
Supplement: Supplementary file 10 — Supplementary Data 9 [file 41467_2018_7957_MOESM10_ESM.cif]

data_OPT_STEP_122

_symmetry_space_group_name_H-M 'P -1'
_cell_length_a      9.06056615
_cell_length_b     10.65663194
_cell_length_c     13.03685475
_cell_angle_alpha   93.303276
_cell_angle_beta   75.811549
_cell_angle_gamma   79.059769

loop_
_atom_site_label
_atom_site_fract_x
_atom_site_fract_y
_atom_site_fract_z
I1 -2.290102958074E-01  3.333886556927E-01  4.614342676563E-01
I2  2.711721495532E-01  2.845907084508E-02 -3.633486444127E-01
I3 -3.760442847843E-01 -7.031420698613E-02 -2.470166103644E-01
BI4  4.408884379777E-01 -4.813445031925E-01 -2.649095370162E-01
F5 -4.110707107960E-01  1.618784821636E-01 -3.912652079788E-01
F6  1.013195855817E-01  2.220418079658E-01 -4.958622459047E-01
F7 -2.338746965928E-02 -8.280116171869E-02 -2.617615688838E-01
C8  3.844340352630E-01 -2.981434817704E-01 -1.545285644253E-01
C9  3.192497546015E-01  4.117720063949E-01 -1.376092447125E-01
C10  4.733809803987E-01 -2.703761594646E-01 -8.666031524557E-02
C11 -3.188356612812E-01  4.431452588271E-01 -2.461214673685E-01
C12  4.227947769071E-01 -1.603933661841E-01 -1.481663094657E-02
C13 -2.896880349516E-01  3.448182315509E-01 -1.838862293703E-01
C14  2.449909699748E-01 -2.141856460731E-01 -1.492756700136E-01
C15  1.924392172462E-01 -1.059815162026E-01 -7.580384024705E-02
C16  2.253713352395E-01  4.714740061884E-01 -3.994123758600E-02
C17  2.811459194369E-01 -7.929272792500E-02 -7.999120274490E-03
C18 -1.396316338232E-01  2.953295253756E-01 -1.786616180458E-01
C19  3.307521692964E-01  2.813623532216E-01 -1.619596636436E-01
C20 -1.688608042932E-02  3.431575315115E-01 -2.365658729561E-01
C21 -1.954133972849E-01  4.912445464153E-01 -3.030676959982E-01
C22  1.501155883557E-01  2.733798665096E-01  4.386436465558E-03
C23  1.409940385633E-01  4.026551752971E-01  3.068524927804E-02
C24  2.458299819121E-01  2.124750496472E-01 -9.187815698264E-02
C25 -4.489241627249E-02  4.405068402881E-01 -2.992833154471E-01
C26 -1.562276502704E-01  1.947296545406E-01 -4.453420217062E-01
C27  4.445065450394E-02  6.842880885831E-02 -3.786411669399E-01
C28 -2.611149456007E-01  1.299612079316E-01 -3.877248696742E-01
C29 -3.930343933671E-03  1.613726665869E-01 -4.398330604055E-01
C30 -6.626535968115E-02  6.867447575177E-03 -3.236931510611E-01
C31 -2.195542692409E-01  3.343014197585E-02 -3.278953242086E-01
H32 -4.163671659285E-01 -3.340079507462E-01 -8.933900291795E-02
H33  4.958370309402E-01 -1.390765163948E-01  3.566400256848E-02
H34 -3.849677940787E-01  3.073574161878E-01 -1.372430387564E-01
H35  1.751101287651E-01 -2.323995448882E-01 -2.031786629953E-01
H36  8.377707045540E-02 -4.059970250414E-02 -7.362554741538E-02
H37  2.158305686520E-01 -4.269769895587E-01 -1.797174319727E-02
H38  2.422836169402E-01  6.400447871712E-03  4.877789026378E-02
H39 -1.193593480648E-01  2.209557882086E-01 -1.270641283429E-01
H40  4.041467446923E-01  2.318415836879E-01 -2.374708483580E-01
H41  1.001569573289E-01  3.061433731500E-01 -2.309125315105E-01
H42 -2.149270995921E-01 -4.310826524328E-01 -3.519647588828E-01
H43  7.969642538057E-02  2.206575963029E-01  5.835194404338E-02
H44  6.845229057704E-02  4.513541243865E-01  1.065289232943E-01
H45  2.548952398801E-01  1.111983682037E-01 -1.133242038446E-01
H46  5.059080937147E-02  4.785257935483E-01 -3.450768559416E-01
