# Supplementary material for: Halogen-bonded cocrystallization with phosphorus, arsenic and antimony acceptors
Source: Nat Commun. 2019 Jan 4;10:61. doi: 10.1038/s41467-018-07957-6 (PMC6320372; doi:10.1038/s41467-018-07957-6)
Supplement: Supplementary file 11 — Supplementary Data 10 [file 41467_2018_7957_MOESM11_ESM.txt]

I -1.31838775663200 1.34396565589200 1.69460915863800
C -2.39024056491800 2.01530563898800 0.04160669223829
C -1.75669556147100 2.58062651649500 -1.04448305116500
C -3.76413418999600 1.91946350956400 -0.01575307371534
F -0.41541666561000 2.69140530371600 -1.02380786690200
C -2.43665719404000 3.03916622651900 -2.15310357745200
F -4.41721994294300 1.37350383020100 1.02681621053500
C -4.50102444877000 2.35943729932700 -1.09516053768800
C -3.80946365571400 2.91550153366200 -2.14996601407300
I -1.43431663175400 3.88362506538200 -3.76225695012700
I -6.56927474035700 2.19196516580600 -1.13118872671500
F -4.50092181792300 3.35468092341500 -3.21751347822200
N 0.36224704099670 0.38207203012900 4.17824460385800
C 1.59820386901600 0.12758378856920 3.50204979298900
C -0.44962793984190 -0.73862260423250 4.54274598470900
C 0.24588274675330 1.58041300182900 4.95107358240100
C 2.25771929589500 -1.08255004463000 3.63943310962500
C 2.14306025042100 1.10765450192600 2.68421083561100
C -0.91786947219640 -0.90047055805990 5.83602618510700
C -0.78030704770300 -1.68104184290900 3.57949053480000
C -1.01212088959500 2.11391179653800 5.19531191698700
C 1.36266955391900 2.22649559239600 5.45463648137400
H 1.83760960397200 -1.84596449759500 4.28121222319400
C 3.43312563391600 -1.31201076928600 2.95546325062500
H 1.63317064210000 2.05818577884600 2.58112391638900
C 3.32950668822900 0.87736155225550 2.02411405592500
H -0.65504490674750 -0.17040779084290 6.59046204422400
C -1.72126840719300 -1.97554254792400 6.15186299597300
H -0.40382947315950 -1.56188093148200 2.57073966623600
C -1.56158601087200 -2.76561190413900 3.91114552883600
H -1.88841644223000 1.60445190896500 4.81259127866000
C -1.14351240813600 3.26845582540700 5.93443204435100
H 2.34445176928900 1.80954752971800 5.27173572811300
C 1.22185433827300 3.39585620453200 6.17214764536400
H 3.93525654259200 -2.26641195890300 3.06783962182900
C 3.97628870836900 -0.33535197799850 2.14938941130500
H 3.74418959968900 1.65284863133000 1.39048522142300
H -2.08778682320700 -2.08502563865300 7.16636780887100
C -2.04357695972800 -2.91398131233000 5.19528657514200
H -1.80922505638200 -3.49612630570600 3.14941143037900
H -2.13293752145400 3.67098328888500 6.12038152984200
C -0.02816647888537 3.92077330955900 6.41843518446800
H 2.10572549393300 3.89482014821600 6.55273293201800
H 4.90299167792100 -0.51768299228070 1.61784881649400
H -2.66926960316100 -3.76131610531900 5.44978107052400
H -0.13509204604340 4.83649893147400 6.98833820289700
