# Supplementary material for: Halogen-bonded cocrystallization with phosphorus, arsenic and antimony acceptors
Source: Nat Commun. 2019 Jan 4;10:61. doi: 10.1038/s41467-018-07957-6 (PMC6320372; doi:10.1038/s41467-018-07957-6)
Supplement: Supplementary file 12 — Supplementary Data 11 [file 41467_2018_7957_MOESM12_ESM.txt]

I -1.866839457 1.520550991 1.021598174
C -2.84496838 2.476719596 -0.568041424
C -2.144352624 3.149107617 -1.545342035
C -4.217644441 2.465046457 -0.684825843
F -0.7994296 3.183641974 -1.467509972
C -2.755180205 3.790481243 -2.60230707
F -4.939164968 1.818701142 0.251497737
C -4.88991622 3.085786574 -1.71670626
C -4.131225689 3.741699305 -2.662015443
I -1.649355961 4.790671312 -4.046097952
I -6.961001615 3.036430037 -1.842671747
F -4.75754779 4.358092955 -3.681602083
P -0.151035302 0.256070402 3.56422911
C 1.59852952 -0.072509243 3.131457671
C -0.563102638 -1.170126555 4.64182616
C -0.022084577 1.62377197 4.780742478
C 2.446398461 -0.838738404 3.919478863
C 2.097757547 0.51464939 1.978541227
C -1.153165081 -0.998326317 5.882356429
C -0.344866317 -2.457726351 4.171893218
C -1.126551374 2.446258684 4.943620032
C 1.103625263 1.843629757 5.559734662
H 2.054655268 -1.319808818 4.808242496
C 3.771827311 -0.993621158 3.570700839
H 1.435407235 1.097833919 1.345426203
C 3.422475189 0.357458439 1.631176417
H -1.327952525 0.005191788 6.252417826
C -1.515166346 -2.092805478 6.639691325
H 0.122722532 -2.603113206 3.203296186
C -0.698252832 -3.54907862 4.934517053
H -2.003498499 2.295096774 4.321262523
C -1.113340392 3.458262841 5.881818976
H 1.975505106 1.213866694 5.424640044
C 1.121212434 2.864987507 6.484033188
H 4.426416773 -1.592752034 4.19372792
C 4.260420431 -0.394251284 2.428553216
H 3.801744078 0.820950246 0.727610556
H -1.975259816 -1.945509012 7.610326395
C -1.28768825 -3.368087723 6.168928391
H -0.515115 -4.549815757 4.559684882
H -1.984011415 4.092698764 6.003140044
C 0.011279152 3.668748377 6.650110861
H 2.008895208 3.0344935 7.082990216
H 5.301890953 -0.519658278 2.154551641
H -1.568942059 -4.227140651 6.767711059
H 0.02645971 4.46873134 7.381935805
