# Supplementary material for: Halogen-bonded cocrystallization with phosphorus, arsenic and antimony acceptors
Source: Nat Commun. 2019 Jan 4;10:61. doi: 10.1038/s41467-018-07957-6 (PMC6320372; doi:10.1038/s41467-018-07957-6)
Supplement: Supplementary file 13 — Supplementary Data 12 [file 41467_2018_7957_MOESM13_ESM.txt]

I -0.76134354 -2.721736675 5.523994798
C 0.32772133 -3.806805864 6.939509196
C -0.297680656 -4.523700641 7.936263822
C 1.705088796 -3.84286844 6.91401375
F -1.64279716 -4.512575448 7.992517293
C 0.393064895 -5.253648249 8.880729544
F 2.351015233 -3.155623163 5.953239777
C 2.453419282 -4.553398517 7.828680628
C 1.769098758 -5.249689039 8.801735861
I -0.597802505 -6.317374172 10.36176197
I 4.526929685 -4.574478568 7.745398689
F 2.471328634 -5.952939383 9.708797406
As -2.613723413 -1.339316772 2.877791507
C -4.530297033 -1.040298089 3.018599331
C -2.141069173 0.10610995 1.66301016
C -2.602667116 -2.839009826 1.635879128
C -5.246897716 -0.328159283 2.070750906
C -5.193922272 -1.579232087 4.107967998
C -2.251932615 -0.005346563 0.286649691
C -1.683551129 1.292784625 2.2118965
C -1.482170475 -3.652668619 1.607176699
C -3.660506673 -3.111219718 0.783078449
H -4.721924978 0.111029849 1.229839808
C -6.612897689 -0.182575847 2.198606878
H -4.635193154 -2.122406868 4.864778275
C -6.558355253 -1.428113247 4.236582299
H -2.594052793 -0.939497671 -0.144040555
C -1.930354123 1.063297128 -0.52486017
H -1.578282686 1.383712091 3.288876447
C -1.359664261 2.358271459 1.399705866
H -0.659053998 -3.463151625 2.29002017
C -1.409889406 -4.708093429 0.722585416
H -4.547782449 -2.489359047 0.822758766
C -3.583641614 -4.163952502 -0.105217431
H -7.168429211 0.3717587 1.450401089
C -7.268209404 -0.732018876 3.280421374
H -7.070813355 -1.854415434 5.091488238
H -2.021042473 0.969236876 -1.601181484
C -1.48376642 2.243762888 0.030562337
H -1.003666658 3.283791158 1.838109268
H -0.528470023 -5.339059454 0.706543824
C -2.458904638 -4.961670972 -0.136112359
H -4.414028091 -4.368900538 -0.771576419
H -8.341030431 -0.612889136 3.381752829
H -1.226580852 3.080728488 -0.60868748
H -2.402196834 -5.791606279 -0.831341772
