# Supplementary material for: Halogen-bonded cocrystallization with phosphorus, arsenic and antimony acceptors
Source: Nat Commun. 2019 Jan 4;10:61. doi: 10.1038/s41467-018-07957-6 (PMC6320372; doi:10.1038/s41467-018-07957-6)
Supplement: Supplementary file 14 — Supplementary Data 13 [file 41467_2018_7957_MOESM14_ESM.txt]

I -0.816206377 2.478977159 5.739306785
C 0.515010075 1.487532269 7.01123126
C 0.07069247 0.758795436 8.093125112
C 1.876156012 1.531162523 6.801439531
F -1.253295701 0.693865315 8.327919992
C 0.923333008 0.091676689 8.947267297
F 2.345440181 2.23293942 5.752668539
C 2.780531494 0.886194366 7.61856101
C 2.274055872 0.173750006 8.684544794
I 0.20336179 -0.993993309 10.56289387
I 4.822080355 0.98182674 7.258279873
F 3.131362902 -0.466693885 9.499851981
Sb -2.907548178 3.903918005 3.194428764
C -4.972391328 4.415899574 2.97123391
C -2.147664235 5.458447961 1.935810608
C -2.888750029 2.360721781 1.713818344
C -5.895284711 3.866376508 3.847763307
C -5.419197002 5.256143641 1.962682324
C -2.129642098 5.352502665 0.553161183
C -1.679857504 6.62222653 2.526674335
C -1.867573438 1.423508862 1.740459114
C -3.850263243 2.282067596 0.717313856
H -5.562400793 3.21229614 4.64864938
C -7.240254299 4.139834905 3.712338423
H -4.702193149 5.699146137 1.279416738
C -6.766186368 5.524037563 1.823722922
H -2.481984687 4.441132668 0.082301741
C -1.67018851 6.398829137 -0.220785684
H -1.678020749 6.720094293 3.608481277
C -1.214367416 7.664694266 1.752912083
H -1.1170199 1.459060511 2.525564092
C -1.797825572 0.436815428 0.77875519
H -4.663428326 3.000390135 0.70216586
C -3.774345891 1.300027617 -0.249162123
H -7.953541833 3.704365886 4.40359004
C -7.675699188 4.968152904 2.698744457
H -7.106889379 6.179245201 1.029581321
H -1.663640642 6.308107351 -1.301392125
C -1.211345495 7.55318099 0.378199035
H -0.850534736 8.569927692 2.225958252
H -0.995850431 -0.292400189 0.808818986
C -2.749189858 0.37770656 -0.217967592
H -4.527823683 1.249371047 -1.027417828
H -8.73303081 5.183306435 2.591141429
H -0.846379595 8.372349691 -0.231419221
H -2.694039589 -0.39666036 -0.975110298
