# Supplementary material for: Halogen-bonded cocrystallization with phosphorus, arsenic and antimony acceptors
Source: Nat Commun. 2019 Jan 4;10:61. doi: 10.1038/s41467-018-07957-6 (PMC6320372; doi:10.1038/s41467-018-07957-6)
Supplement: Supplementary file 15 — Supplementary Data 14 [file 41467_2018_7957_MOESM15_ESM.txt]

I -0.476297995 2.771652348 6.034801752
C 0.732406557 1.518936623 7.176252976
C 0.189019919 0.635781234 8.084669851
C 2.105229592 1.535995221 7.054270219
F -1.147832026 0.59675018 8.226886436
C 0.959908351 -0.209168607 8.854484442
F 2.664544146 2.387660825 6.17633727
C 2.928813535 0.71573843 7.796003974
C 2.327130154 -0.146270855 8.688181985
I 0.096859641 -1.52399441 10.20781591
I 4.991478355 0.77547781 7.57846816
F 3.104829614 -0.958879057 9.424997271
Bi -2.768546197 4.323139565 3.406762231
C -4.972438966 4.681596047 3.144966707
C -2.167380966 5.801132907 1.822007788
C -2.716935132 2.541810487 2.035868382
C -5.854461874 4.214986755 4.10563504
C -5.473370229 5.324562171 2.024916241
C -2.222562472 5.489623743 0.472987354
C -1.779900322 7.07515588 2.203046658
C -1.654319379 1.657208226 2.112595233
C -3.703932398 2.330864353 1.086809613
H -5.482554651 3.712755535 4.995310195
C -7.214715694 4.37948345 3.946108761
H -4.787052435 5.703287096 1.273784752
C -6.835523145 5.482800697 1.862096995
H -2.515095028 4.490668029 0.165845623
C -1.909723445 6.441945963 -0.476650403
H -1.724914007 7.339266286 3.256208513
C -1.459782857 8.024343925 1.254596059
H -0.880274443 1.794537417 2.86395829
C -1.572309966 0.586105641 1.246851409
H -4.549985132 3.00918331 1.035828828
C -3.615298171 1.265760093 0.212753801
H -7.897505093 4.009794597 4.70372321
C -7.705394468 5.012098411 2.822551468
H -7.219380808 5.985570228 0.98096478
H -1.958131878 6.190285973 -1.530722512
C -1.527468448 7.707901914 -0.086272098
H -1.158294866 9.019206135 1.563756184
H -0.737369658 -0.102688095 1.31551961
C -2.550141192 0.393853692 0.29305779
H -4.389645505 1.110469431 -0.530794227
H -8.774662513 5.140214448 2.695965845
H -1.27897071 8.454218638 -0.832867996
H -2.483283784 -0.445599445 -0.390183122
